# Supplementary material for: Direct Production of 2-Butanol from Glucose by Recombinant Klebsiella pneumoniae Strains
Source: Int J Mol Sci. 2026 Mar 23;27(6):2892. doi: 10.3390/ijms27062892 (PMC13026961; doi:10.3390/ijms27062892)
Supplement: Supplementary file 1 [file ijms-27-02892-s001.zip]

Archive with 1 entries (1 files):
- ijms-4187020-supplementary.pdf
